# Supplementary material for: Not Asian Anymore: Reconstruction of the History, Evolution, and Dispersal of the “Asian” Lineage of CPV-2c
Source: Viruses. 2023 Sep 20;15(9):1962. doi: 10.3390/v15091962 (PMC10535194; doi:10.3390/v15091962)
Supplement: Supplementary file 1 [file viruses-15-01962-s001.zip]

Archive with 3 entries (3 files):
- Supplementary Figure S4.pdf
- SupplementaryFile.xlsx
- SupplementaryMaterial.pdf
